# Supplementary material for: Temporally-coordinated bivalent histone modifications of BCG1 enable fungal invasion and immune evasion
Source: Nat Commun. 2024 Jan 5;15:231. doi: 10.1038/s41467-023-44491-6 (PMC10770383; doi:10.1038/s41467-023-44491-6)
Supplement: Supplementary file 4 — Source Data [file 41467_2023_44491_MOESM4_ESM.xlsx]

## Sheet: Fig.1
Fig 1a					percentage(%)
	Counts of peaks		Counts of genes		Counts of peaks		Counts of genes
	0 hpi	48 hpi	0 hpi	48 hpi	0 hpi	48 hpi	0 hpi	48 hpi
	636	1363	351	880	5.76139	27.1676	5.06274	25.574
	6625	1569	4212	1190	60.0145	31.2737	60.7529	34.583
	3778	2085	2370	1371	34.2241	41.5587	34.1843	39.8431
Fig1c
	genes	H3K4me3		H3K27me3		H3K4me3-H3K27me3		H3K27me3-H3K4me3		RNA
	time	0hpi	48hpi	0hpi	48hpi	0hpi	48hpi	0hpi	48hpi	0hpi	24hpi	48hpi
	Fg04781	5.51895	9.75668	6.84783	8.4269	5.00264	13.254	5.89642	13.2988	0.362354	2.11693	1.01273
	Fg05155	5.96635	7.51079	7.04305	7.32878	5.31419	6.64605	6.37307	6.6398	0.224913	0.195873	0.39461
	Fg08481	5.48731	7.60077	6.88914	7.58752	4.91658	6.92591	6.11985	6.52948	0.345694	0.537373	0.519919
	Fg21879	5.57829	7.67784	6.94455	7.67973	5.29614	7.00292	5.74254	6.85679	0.269748	0.552958	0.384647
	Fg25569	5.62613	7.63993	6.93428	7.52532	5.27112	6.86471	6.00672	7.11485	0.263641	0.355506	0.753063
	Fg13311	6.18579	7.69138	7.0279	7.61536	5.72383	6.9721	6.53812	7.14797	0.988176	1.90552	1.62261
	Fg05183	5.86345	7.78092	7.02081	7.77333	5.493	6.87078	6.20782	6.96165	0	0.00346	0.367845
	Fg16263	5.99717	7.62566	7.04064	7.52541	5.13601	6.86275	6.33	7.24666	0.698401	0.138924	0.125479
	Fg25593	5.28332	7.82259	6.93134	7.68533	5.52701	6.68097	5.89613	6.47703	0.024739	0.329786	0.95845
	Fg21583	5.62503	7.31938	6.78285	7.28972	5.04665	6.73264	5.95132	7.01336	0.125623	0.448293	0.228589
	Fg16427	5.47387	7.45886	6.66305	7.31202	5.15802	6.68175	5.94314	6.96917	0.729317	1.19864	0.597655
Fig1e
	ChIP-in vitro											ChIP-in planta
		H3K4me3			H3K27me3			Control IgG					H3K4me3			H3K27me3			Control IgG
	P1	0.312055	0.269946	0.716853	0.481367	0.196915	0.640157	0.183363	0.034573	0.009699		P1	0.423425	0.400449	0.973251	0.307743	0.695143	0.279444	0.205908	0.01114	0.131998
	P2	0.509684	0.407955	0.366124	0.507991	0.487621	0.589782	0.020991	0.0867424	0.123398		P2	2.82307	2.62114	3.2535	2.1254	1.26896	1.60649	0.0724177	0.044865	0.0671627
	P3	0.424825	0.291936	0.448716	0.418384	0.363238	0.455823	0.081155	0.036917	0.103301		P3	6.16908	6.75409	8.531	6.48226	7.02811	7.61321	0.059903	0.0212932	0.014285
	P4	0.951191	0.420582	0.336486	1.01026	0.453622	0.86107	0.241076	0.114473	0.131019		P4	8.64538	7.74508	7.70122	6.97341	7.98728	7.20259	0.034463	0.114061	0.093012
Fig1f
	H3K4em3-H3K27me3 sequential ChIP-in vitro (0 hpi)														H3K4em3-H3K27me3 sequential ChIP-in planta (48 hpi)
		H3K4me3-H3K4me3			H3K4me3-H3K27me3			H3K4me3-no Ab			Control IgG					H3K4me3-H3K4me3			H3K4me3-H3K27me3			H3K4me3-no Ab			Control IgG
	P1	0.407712	0.417546	0.694003	0.443455	0.334194	0.571195	0.410396	0.29971	0.405761	0.392544	0.277297	0.028122		P1	0.309062	0.613104	0.305461	0.401566	0.360638	0.157031	0.302318	0.102154	0.337636	0.023294	0.128412	0.237698
	P2	0.2048	0.258889	0.89748	0.306292	0.169977	0.268361	0.165208	0.161416	0.18315	0.118085	0.0585117	0.0425786		P2	1.07745	2.61837	2.42703	1.53566	1.23224	0.464692	0.363153	0.022003	1.01417	0.0874626	0.401505	0.0409284
	P3	0.816193	0.201756	0.755584	0.786476	0.164848	0.619236	0.330691	0.152386	0.532718	0.322895	0.135652	0.323421		P3	3.48272	3.3381	3.59821	3.1157	3.56493	3.37226	0.05731	1.71442	1.23263	0.633492	0.168395	0.015069
	P4	0.372958	1.01864	0.322987	0.393279	0.319687	0.299533	0.256269	0.460674	0.181448	0.192848	0.25822	0.169719		P4	3.92606	3.75653	4.27274	4.50637	3.60564	3.26579	0.102103	0.331783	1.84757	0.381394	0.113041	0.022193
	H3K27m3-H3K4me3 sequential ChIP-in vitro (0 hpi)														H3K27em3-H3K4me3 sequential ChIP-in planta (48 hpi)
		H3K27me3-H3K27me3			H3K27me3-H3K4me3			H3K27me3-no Ab			Control IgG					H3K27me3-H3K27me3			H3K27me3-H3K4me3			H3K27me3-no Ab			Control IgG
	P1	0.270741	0.148368	0.440601	0.241407	0.138674	0.541138	0.240259	0.118905	0.540477	0.240629	0.107545	0.003992		P1	0.641039	0.381348	0.935362	0.563341	0.433199	0.768634	0.590139	0.311101	0.693066	0.44501	0.385358	0.007303
	P2	0.332321	0.49827	0.607958	0.1964	0.275414	0.310896	0.173983	0.228035	0.138459	0.121122	0.0801482	0.0858002		P2	1.02856	1.68136	0.779298	1.18941	1.99871	1.34685	0.684205	0.664722	0.0185374	0.0898411	0.0461453	0.330787
	P3	0.397084	0.297663	0.317035	0.340282	0.142883	0.274239	0.290553	0.127432	0.150683	0.086315	0.066753	0.041444		P3	3.77917	3.81996	4.1002	4.1905	2.85659	3.26104	1.23558	1.33611	1.35296	0.07632	0.162425	0.257182
	P4	0.970625	0.439065	0.885558	0.918328	0.379234	0.803283	0.335613	0.210124	0.220178	0.230048	0.166401	0.19285		P4	5.34284	3.86229	5.25303	3.16328	4.4147	3.67196	1.19141	0.185901	0.921277	0.151657	0.51252	0.17902

## Sheet: Fig.2
Fig.2b
		Xylanase activity (U/mg*104 in vitro)
		BCG1	5.55965
			5.67824
			5.4315
		BCG1E118A	0.011926
			0.010935
			0.011733
		BCG1E209A	0.003918
			0.003926
			0.003651
		BCG1ΔGQ	1.65707
			1.57325
			1.57296
		XYLB	1.14029
			1.13387
			1.13401
		XYLA	0.195665
			0.195184
			0.198069
Fig.2c		Xylanase activity (U/mL supernatant total protein)
		PH-1	17.27
			18.24
			15.52
		ΔBCG1	10.828
			11.3847
			11.6074
		ΔBCG1::BCG1ΔSP	11.7131
			11.7243
			12.2253
		ΔBCG1::BCG1E118A	11.7521
			11.663
			11.7799
		ΔBCG1::BCG1E209A	11.8356
			11.9302
			11.7577
		ΔBCG1::BCG1ΔGQ	13.4538
			14.1329
			12.7764
		ΔBCG1::BCG1	16.22
			17.69
			15.2
Fig.2d
		Disease index
		PH-1	ΔBCG1	ΔBCG1::BCG1ΔSP	ΔBCG1::BCG1E118A	ΔBCG1::BCG1E209A	ΔBCG1::BCG1ΔGQ	ΔBCG1::BCG1
		15	1	3.5	1.5	5	3	16
		14	2	2.5	3	4	6.5	15.5
		16	2	2.5	1	6	2	16
		15	3	5	2	2	6	11
		13	2	3	3	1	5	16
		16	2	1.5	4	3	2	15
		16	3	2	1	1	2.5	16
		15	2	3	3	1.5	4.5	15
		17.5	1	1.5	4	4.5	3.5	16
		15.5	4	1	3	1.5	5	15
		15.5	3	2	3	3	5.5	14
		15	3	1.5	1	1.5	2	14
		15	2	3	2	1	4	15
		16	3	2.5	1	1	4.5	13
		18	2	2.5	2	2	3	13
		15.5	3	1.5	3	1	1.5	16
		14	1	2.5	4	1	7.5	16
		15	1	3	3	0	4	13
		16	2	1.5	3	2	4	15
		15	3	4	1	1	2	16
Fig.2f
		Mutant	Disease index	Xylanase activity(PH-1%)
		ΔBCG1	2.25	71.1144
		ΔXYLB	14.05	95.7591
		ΔXYLA	13.5	97.8006
		ΔFg16493	14	93.4469
		ΔFg08045	13.35	90.1196
		ΔFg22295	13.55	85.4613
		ΔFg22187	14.2	94.8004
		ΔFg21737	15.275	100.44

## Sheet: Fig.3
Fig.3b
	Relative fluorescence intensity
	EV	INF1	BCG1	BCG1E118A	BCG1ΔGQ	BCG1ΔGQ/ E118A								p-value of EV vs. INF1	1.78247e-39
	0.24522	1.22296	1.176	0.426065	0.365625	0.177855								p-value of EV vs. BCG1	1.17184e-37
	0.242755	1.26075	1.09128	0.637285	0.5048	0.213445								p-value of EV vs. BCG1E118A	1.1311e-18
	0.135455	1.25385	1.13806	0.707275	0.485	0.225335								p-value of EV vs. BCG1ΔGQ	8.68791e-07
	0.26694	1.1548	1.1303	0.385955	0.325695	0.155815								p-value of EV vs. BCG1ΔGQ/E118A	0.9034
	0.20488	1.01698	1.22856	0.76174	0.31255	0.19979								p-value of INF1 vs. BCG1	0.0570373
	0.21285	1.13762	0.919	0.73186	0.34383	0.19958								p-value of INF1 vs. BCG1E118A	9.54738e-26
	0.216325	1.19945	1.1484	0.633075	0.335385	0.229775								p-value of INF1 vs. BCG1ΔGQ	4.34951e-34
	0.1693	1.06541	1.08906	0.50972	0.58647	0.24093								p-value of INF1 vs. BCG1ΔGQ/E118A	2.30299e-39
	0.2252	1.11234	0.973215	0.594545	0.35271	0.249205								p-value of BCG1 vs. BCG1E118A	5.63178e-23
	0.1716	1.24774	1.19715	0.70111	0.310475	0.245445								p-value of BCG1 vs. BCG1ΔGQ	6.34455e-32
	0.16643	1.2525	1.0937	0.64218	0.365625	0.19811								p-value of BCG1 vs. BCG1ΔGQ/E118A	1.53753e-37
	0.180965	1.26324	1.22488	0.637285	0.332045	0.151335								p-value of BCG1E118A vs. BCG1ΔGQ	3.24305e-09
														p-value of BCG1E118A vs. BCG1ΔGQ/E118A	1.79099e-18
														p-value of BCG1ΔGQ vs. BCG1ΔGQ/E118A	1.38972e-06
Fig.3c
	Oxidative burst (Σ RLU×103)
	Mock	4.63	4.56	4.68
	250nM	4.98	5.43	5.41
	500nM	31.91	30.15	41.92
	1μM	85.87	87.85	91.47
	2μM	96.81	117.13	120.31
	4μM	96.81	117.13	120.31
Fig.3d
		Oxidative burst(RLU)
			TRV:GFP+BCG1			TRV:GFP+BCG1E118A			TRV:GFP+BCG1ΔGQ			TRV:GFP+BCG1ΔGQ/E118A			TRV:GFP+Mock				TRV:NbBAK1+BCG1			TRV:NbBAK1+BCG1E118A			TRV:NbBAK1+BCG1ΔGQ			TRV:NbBAK1+BCG1ΔGQ/E118A			TRV:NbBAK1+Mock				TRV:SOBIR1+BCG1			TRV:SOBIR1+BCG1E118A			TRV:SOBIR1+BCG1ΔGQ			TRV:SOBIR1+BCG1ΔGQ/E118A			TRV:SOBIR1+Mock
		1	20	50	50	20	60	30	20	20	20	0	20	20	0	0	20		20	40	30	60	20	80	70	20	70	20	60	50	20	20	20		40	90	20	30	30	40	60	30	50	50	50	40	30	30	40
		2	40	90	90	20	70	50	20	20	20	20	20	40	20	0	20		30	40	30	50	70	50	30	30	0	50	40	20	20	30	30		50	70	20	20	70	20	0	70	60	40	20	30	20	50	40
		3	90	90	60	80	90	100	20	40	20	30	20	30	0	20	20		70	30	50	60	30	20	30	40	30	50	50	50	20	40	30		30	20	20	40	50	30	60	80	70	80	30	30	70	60	30
		4	60	90	90	40	90	120	20	50	30	20	40	40	0	30	20		30	50	50	60	50	50	50	30	30	30	90	30	20	50	40		70	30	30	30	20	40	0	20	30	70	50	60	60	20	70
		5	60	90	40	80	110	140	20	40	20	30	50	50	20	20	20		40	30	50	90	50	30	40	50	50	70	50	80	20	60	50		40	30	30	20	50	60	70	50	30	40	20	30	20	40	30
		6	80	90	60	110	140	130	30	40	40	30	30	30	0	0	20		20	30	50	90	30	90	80	30	90	20	50	70	20	50	50		50	60	70	40	20	70	40	50	30	20	20	40	50	40	70
		7	60	90	110	100	130	200	40	50	60	20	30	59	0	0	0		30	20	30	70	80	50	50	30	70	50	60	90	30	60	50		30	50	50	20	40	50	70	30	20	90	30	30	50	30	30
		8	110	110	120	130	160	210	40	50	50	50	60	60	0	0	20		40	50	30	40	50	80	50	20	70	80	50	80	30	50	50		20	50	20	90	50	90	50	30	50	70	30	80	0	50	20
		9	120	140	100	120	140	210	50	40	40	40	50	50	20	20	30		30	30	30	30	50	80	40	50	20	40	20	50	30	50	50		20	20	50	50	70	60	30	50	40	20	70	30	30	20	40
		10	120	100	150	140	170	240	50	70	50	50	50	70	20	20	20		50	20	70	130	50	20	50	30	50	50	70	30	30	50	50		50	70	20	30	50	0	50	30	50	70	50	30	30	30	20
		11	120	120	170	170	240	250	50	50	40	40	70	90	30	30	30		50	30	30	130	50	130	90	40	20	30	20	50	30	50	50		20	40	50	20	30	40	40	20	40	90	70	20	70	40	20
		12	110	150	190	140	190	270	50	40	60	40	50	80	0	20	20		30	20	50	50	30	30	20	20	20	20	30	20	30	70	50		20	30	30	50	200	30	50	70	30	30	40	40	20	30	30
		13	100	130	150	160	180	290	50	60	50	70	90	90	20	30	30		50	30	50	50	30	20	50	30	90	30	80	20	40	50	50		40	20	30	20	30	50	30	50	50	70	20	60	30	60	20
		14	130	130	160	200	240	330	60	70	70	20	90	70	30	30	30		30	20	110	60	50	80	50	30	70	60	50	50	30	50	50		30	30	20	70	50	40	30	50	70	30	40	50	30	70	50
		15	150	150	190	160	200	310	70	70	40	50	50	70	20	20	20		20	50	60	40	40	140	30	30	20	30	50	50	30	60	50		30	50	30	160	50	70	70	30	20	50	20	50	70	30	30
		16	170	200	230	190	220	350	70	70	50	50	80	90	20	30	30		30	50	70	160	30	50	20	70	30	30	20	100	30	50	50		30	80	30	0	50	50	40	20	40	50	30	70	30	40	30
		17	190	210	230	220	390	370	70	70	70	70	60	90	30	20	30		30	50	40	90	30	150	40	30	70	20	30	50	30	60	50		30	60	40	20	70	50	30	50	40	40	60	30	20	20	30
		18	170	210	210	240	380	390	60	60	60	50	70	90	20	30	30		30	60	70	50	20	30	90	30	50	30	50	50	30	50	50		110	100	70	20	20	20	20	30	50	30	20	30	80	40	50
		19	160	210	290	290	310	420	60	70	80	50	40	80	20	30	30		50	50	100	40	30	30	20	50	50	20	30	50	30	50	50		30	30	30	50	50	30	20	20	50	40	40	50	40	50	20
		20	210	250	250	240	320	430	60	70	90	70	80	90	30	30	30		30	20	70	80	50	80	40	50	70	30	110	30	30	60	50		30	20	40	20	110	50	20	60	30	20	30	50	30	20	30
		21	230	260	310	330	440	460	50	60	70	50	70	110	30	20	30		30	70	120	40	30	110	50	20	40	20	20	20	30	50	50		30	20	50	70	30	30	20	30	30	30	30	30	30	30	40
		22	250	320	380	350	500	300	50	90	80	70	90	50	20	20	30		30	50	90	150	50	40	20	30	30	50	40	50	30	50	50		20	40	0	70	30	50	20	30	30	20	70	30	20	50	30
		23	290	310	410	250	230	480	40	90	90	90	80	90	20	20	30		20	40	80	110	70	40	20	30	80	30	20	20	30	50	50		30	30	20	0	40	20	20	20	50	30	50	70	30	40	60
		24	320	390	460	270	310	620	60	80	100	80	80	110	20	20	20		20	50	170	50	30	50	60	30	60	50	70	30	30	40	30		20	30	20	30	30	30	50	50	40	50	50	40	20	50	70
		25	320	370	490	330	350	600	70	90	90	70	90	70	20	20	30		100	50	140	80	20	100	50	30	50	40	30	40	30	50	50		50	20	30	30	50	30	40	20	40	30	50	20	20	0	20
		26	290	490	560	430	380	830	70	100	110	40	80	60	30	20	20		160	30	130	40	20	60	50	30	60	30	20	20	30	50	30		30	70	50	50	50	30	30	40	30	20	50	70	30	50	30
		27	480	510	530	470	440	900	80	100	120	90	90	110	20	20	20		170	80	110	160	60	30	20	30	20	20	30	20	30	50	30		20	30	30	60	30	0	30	20	40	20	50	20	30	20	30
		28	410	460	650	500	610	970	90	110	130	70	70	110	20	30	20		120	80	110	80	20	130	50	30	30	30	80	40	30	50	30		20	30	60	30	30	50	30	30	70	30	50	20	40	50	70
		29	450	580	870	620	660	1000	90	100	130	80	70	70	30	30	30		150	130	170	60	30	70	60	30	30	30	30	40	20	40	30		30	30	30	210	20	60	50	20	50	20	50	100	30	50	80
		30	420	590	930	650	750	1030	80	110	150	150	80	40	30	20	20		100	100	90	100	30	170	20	50	30	20	30	50	30	30	30		40	20	20	30	50	70	20	50	50	30	90	30	40	50	20
		31	580	800	970	630	810	1160	90	120	140	90	90	60	30	30	20		160	70	180	70	30	150	40	20	40	40	40	40	30	40	30		30	30	20	20	50	30	70	30	20	50	30	30	50	30	20
		32	700	880	1060	650	730	1010	100	130	120	70	70	90	20	20	20		120	30	100	100	30	50	20	30	30	30	50	30	30	50	30		30	30	30	80	50	30	30	40	20	40	140	30	50	40	20
		33	750	850	1110	570	780	1020	100	150	150	30	50	90	20	20	30		100	120	120	80	50	100	30	30	50	70	40	30	30	50	30		20	20	20	30	40	20	40	90	20	30	130	30	20	50	50
		34	750	1130	1180	670	830	1070	100	130	120	60	60	100	20	20	20		140	170	120	130	30	100	80	30	60	30	30	50	30	50	30		30	30	50	50	20	30	0	30	20	120	20	40	30	30	30
		35	610	1170	1260	710	890	1250	100	130	140	80	100	50	20	20	20		120	170	150	20	40	60	20	50	30	20	40	40	30	60	30		20	70	20	50	50	50	30	40	20	40	170	30	20	70	20
		36	810	1060	1450	820	990	1230	110	100	110	60	90	60	20	30	50		120	100	130	100	0	20	50	20	40	20	20	40	30	50	30		50	30	50	230	30	30	30	30	20	30	130	30	20	20	30
		37	850	1180	1360	880	900	1260	130	120	130	40	60	130	30	30	30		100	100	120	150	40	90	50	20	70	30	70	40	30	40	30		30	20	20	50	60	80	70	30	40	30	30	40	30	20	60
		38	910	1060	1610	910	910	1340	130	100	140	70	80	70	30	30	20		100	130	120	60	30	50	60	30	30	50	20	70	30	50	30		40	20	30	20	30	20	50	40	20	30	30	40	30	30	30
		39	1000	1170	1660	980	1130	1520	150	120	150	50	150	70	30	30	30		130	100	120	40	20	90	30	30	80	30	30	100	30	50	30		50	30	20	50	40	40	30	20	20	20	180	30	30	20	30
		40	1060	1280	1690	1070	1180	1670	150	130	170	40	60	90	30	20	20		180	190	200	80	20	50	50	50	60	70	30	110	30	60	30		180	60	80	50	40	20	30	30	20	20	130	30	40	50	50
		41	1130	1550	1730	1090	1300	1780	120	130	160	70	160	90	30	30	20		130	100	150	170	60	40	20	40	30	30	30	130	30	50	30		190	50	30	130	30	50	20	30	40	40	20	50	60	0	20
		42	1230	1690	1780	1180	1320	1710	180	100	180	40	70	100	30	20	30		160	160	200	40	40	120	50	50	50	30	30	170	30	50	30		200	30	20	50	60	70	30	30	20	20	40	190	30	30	30
		43	1300	1480	1720	1210	1360	1730	160	140	160	130	70	110	20	30	20		140	150	130	110	30	40	50	30	60	50	130	70	30	50	30		190	20	20	70	20	30	50	50	20	30	20	40	30	30	50
		44	1360	1550	1730	1270	1460	1780	180	130	180	30	50	150	30	30	30		100	120	100	100	20	110	30	50	90	30	20	100	30	50	30		180	90	50	40	30	50	50	30	20	30	20	70	50	0	60
		45	1550	1610	1860	1350	1550	1930	190	140	190	30	160	100	20	20	30		110	200	140	40	30	20	40	30	50	20	50	120	30	50	30		160	30	30	20	50	90	50	30	50	50	140	20	40	20	0
		46	1580	1660	1950	1460	1520	1960	150	150	180	50	70	80	20	30	30		170	120	120	110	20	60	50	50	40	30	50	150	30	60	30		190	50	30	30	70	20	30	170	20	20	30	40	50	20	90
		47	1660	1730	2000	1540	1590	2050	160	140	190	60	190	80	30	30	20		160	150	100	130	0	110	20	30	30	30	50	160	30	30	30		200	30	30	110	60	40	50	30	20	30	40	50	0	30	0
		48	1690	1810	2210	1630	1650	2200	140	160	180	70	60	110	20	30	40		190	170	130	40	30	110	20	50	30	30	50	150	30	50	30		180	70	20	90	50	20	30	170	20	20	200	30	20	50	50
		49	1700	1880	2330	1700	1820	2300	190	150	190	70	80	150	20	20	30		180	190	120	140	50	20	50	30	20	20	50	140	30	50	30		190	120	20	20	70	30	70	50	30	60	170	40	20	30	70
		50	1770	1980	2380	1640	1900	2360	190	160	220	100	90	120	20	30	30		180	130	140	70	30	170	20	20	40	20	90	100	30	50	30		210	120	30	50	70	150	30	70	120	20	70	30	50	0	30
		51	1820	1950	2360	1750	1930	2390	150	190	200	60	120	110	20	30	30		170	100	90	130	30	100	20	30	30	50	20	140	30	50	30		200	120	30	140	50	20	20	30	30	30	140	50	40	0	20
		52	1950	1990	2430	1790	2030	2440	160	180	200	70	70	150	20	30	20		120	100	90	80	20	170	30	40	50	80	80	170	30	50	30		200	130	20	20	30	40	20	20	40	30	30	30	30	30	20
		53	1900	2090	2480	1810	2040	2480	160	190	180	70	100	120	30	30	40		50	120	100	110	50	50	20	30	50	30	30	110	30	70	30		190	130	20	120	30	50	20	30	120	50	180	20	30	20	30
		54	1890	2020	2350	1840	2050	2330	130	180	220	80	90	50	20	30	30		180	180	150	100	20	120	20	50	30	50	50	140	20	50	30		180	140	60	120	30	70	40	50	160	30	30	30	20	0	40
		55	1790	2020	2270	1840	2060	2250	180	160	230	60	180	80	30	30	30		160	90	130	40	20	180	40	20	50	30	40	180	30	50	30		170	120	30	30	50	20	30	50	30	30	120	20	0	30	50
		56	1870	1900	2280	1810	1980	2220	150	150	220	100	130	100	30	30	40		90	120	150	70	40	160	50	50	50	20	50	110	30	50	30		160	220	70	20	90	30	30	20	20	40	50	150	30	50	30
		57	1960	1890	2120	1980	1870	2210	170	190	200	60	130	140	20	30	30		50	110	130	150	30	100	50	20	60	70	20	150	30	30	30		200	110	140	20	130	50	20	30	160	30	200	180	0	30	20
		58	1900	1780	2130	1960	1650	2130	200	190	240	80	150	90	20	20	20		70	10	130	20	40	110	20	20	50	20	50	170	30	30	30		180	90	110	20	50	40	180	40	50	170	30	50	40	40	0
		59	1840	1640	2100	1870	1620	2080	160	210	230	180	130	140	20	30	30		60	110	110	60	30	140	30	40	110	50	20	120	30	30	30		190	100	110	40	220	40	60	20	40	130	20	40	0	0	40
		60	1820	1600	2080	1890	1560	2010	150	220	220	190	110	130	20	30	30		100	120	120	140	30	100	50	30	70	20	20	120	30	50	30		190	120	140	20	180	20	120	50	20	50	60	30	0	20	20
		61	1790	1410	1960	1840	1490	2000	170	140	260	140	110	110	30	30	20		30	110	150	50	30	120	50	40	40	40	50	110	30	30	30		180	170	130	100	50	60	30	30	30	20	20	50	60	20	40
		62	1780	1450	1940	1780	1430	1980	180	220	250	130	130	130	20	30	30		30	120	120	90	50	140	70	30	80	40	30	190	30	30	30		200	130	120	30	50	50	100	30	30	20	170	20	50	20	20
		63	1730	1360	1950	1730	1340	2000	190	200	260	130	130	80	30	30	20		20	120	100	150	50	150	70	30	20	110	50	30	30	30	30		160	120	180	60	20	60	20	30	150	90	160	30	0	0	40
		64	1750	1300	2000	1810	1160	1980	180	210	230	120	130	70	20	20	30		150	130	130	50	30	190	30	30	50	100	70	20	30	30	30		120	160	130	30	190	40	30	20	30	50	170	30	60	0	50
		65	1770	1280	1850	1790	1320	1950	210	200	170	90	150	60	20	20	30		60	140	110	140	50	40	40	50	20	60	150	20	20	30	30		180	130	150	30	150	20	30	20	200	50	30	50	70	0	0
		66	1690	1360	1820	1670	1250	1850	210	220	190	110	140	90	30	30	30		130	130	140	130	20	60	50	30	20	50	50	200	30	30	30		110	110	160	50	30	20	20	50	50	30	30	40	30	50	20
		67	1630	1370	1780	1580	1230	1780	130	200	120	180	130	60	30	30	30		140	130	110	70	30	190	50	40	100	20	30	120	30	30	30		110	130	150	50	170	50	20	40	20	50	30	40	0	20	30
		68	1560	1300	1720	1320	1230	1730	210	210	160	150	120	130	20	20	20		130	130	190	70	160	40	60	30	40	50	30	130	30	30	30		100	120	90	50	40	50	170	70	90	20	30	30	20	40	0
		69	1480	1350	1650	1350	1600	1700	170	190	210	120	130	100	20	20	30		100	110	140	150	20	80	30	50	70	30	30	170	30	30	30		120	80	40	50	50	20	50	20	20	40	20	70	30	50	50
		70	1350	1350	1580	1360	1580	1580	130	190	200	110	100	100	20	30	30		100	130	110	20	70	160	90	80	20	30	40	150	40	30	30		120	120	60	30	20	30	130	30	30	40	80	50	30	30	0
		71	1260	1220	1410	1120	1290	1560	160	180	220	90	110	80	30	30	20		180	80	110	110	50	90	30	40	40	30	130	70	30	30	30		90	100	30	30	150	30	120	40	30	20	30	50	70	0	30
		72	1140	1150	1220	1030	1230	1480	170	180	200	90	100	130	20	30	40		80	170	80	120	20	80	50	20	50	50	170	50	30	30	30		90	50	30	20	30	20	50	30	20	20	140	50	40	0	50
		73	1010	1120	1200	990	1200	1320	150	160	140	60	120	60	20	20	30		180	120	110	90	170	20	40	20	50	70	120	20	30	30	30		90	30	50	20	30	190	30	40	50	20	50	20	20	20	30
		74	960	1050	1140	1020	1160	1400	160	200	220	100	110	130	20	20	30		120	160	80	80	20	110	20	20	80	30	30	40	30	30	30		80	30	30	150	20	30	30	20	30	50	20	60	50	20	40
		75	950	1010	1130	1040	1140	1230	180	180	210	90	150	90	20	20	30		130	80	90	130	20	80	40	30	130	20	30	30	30	30	30		70	40	40	40	130	20	20	180	20	30	40	30	20	0	20
		76	880	1000	1110	760	1050	1190	140	190	200	80	100	80	30	30	50		130	110	140	110	20	180	70	40	20	30	130	40	30	30	30		80	50	30	70	30	20	80	30	20	40	110	20	30	0	30
		77	660	960	1050	750	960	1020	190	190	220	110	130	80	20	30	30		130	130	100	150	30	70	50	20	50	120	30	40	30	30	30		80	70	20	20	50	30	30	70	20	50	30	40	40	50	0
		78	730	920	910	740	940	1020	160	180	190	80	110	80	20	30	30		160	120	60	150	50	90	20	80	40	40	50	170	30	30	30		20	70	50	20	180	50	20	20	30	60	20	20	50	0	30
		79	690	820	890	910	920	960	160	210	200	80	180	90	30	30	30		120	120	130	50	20	170	50	20	20	50	60	30	30	30	30		40	50	30	40	90	30	20	130	50	30	40	130	30	30	30
		80	710	800	800	810	890	880	160	180	190	70	120	90	30	30	20		50	120	110	70	30	150	70	40	90	50	60	70	30	30	30		80	80	110	30	190	30	80	40	40	30	20	130	50	40	50
		81	690	740	900	730	790	860	90	180	180	70	100	100	20	30	30		160	90	110	130	30	130	30	50	130	70	60	40	30	30	30		30	30	30	30	90	30	50	70	30	20	50	170	30	40	40
		82	620	780	810	700	710	870	120	190	170	70	100	100	20	20	30		160	110	110	20	30	130	110	40	50	70	110	70	30	30	30		30	30	30	180	20	20	40	150	20	30	20	190	60	20	60
		83	570	710	760	680	740	840	130	140	160	50	120	50	30	30	30		130	120	40	60	150	70	60	70	100	20	190	20	30	30	30		30	90	50	30	30	190	80	50	20	70	40	120	50	0	30
		84	540	700	730	600	680	830	120	200	150	80	100	80	20	20	30		100	160	60	150	50	70	30	20	20	150	90	80	30	30	30		30	70	20	40	40	50	30	20	30	50	50	70	0	50	30
		85	570	690	680	620	710	810	130	140	150	100	100	110	30	30	20		140	130	150	40	30	160	40	20	20	70	160	70	20	30	30		30	50	30	30	20	70	50	40	110	40	80	170	40	40	20
		86	590	600	630	430	690	780	140	170	160	70	160	80	20	30	30		90	70	100	140	20	40	80	50	30	50	40	110	30	30	30		20	30	30	40	160	50	20	50	20	30	40	20	20	30	0
		87	580	570	620	420	500	770	110	210	170	70	110	80	30	30	30		100	50	70	100	30	160	50	30	70	50	60	50	30	30	30		30	50	30	20	160	20	30	50	20	30	20	30	70	30	30
		88	490	620	580	440	630	730	170	190	160	80	70	110	30	30	30		50	50	70	130	50	40	90	20	50	50	30	20	30	30	30		30	30	50	30	200	50	20	20	70	30	50	30	40	20	20
		89	400	560	490	510	600	640	150	160	150	80	70	50	20	30	30		80	130	40	150	30	70	110	20	20	30	20	40	30	30	30		20	30	20	20	40	200	30	30	30	30	40	170	50	50	0
		90	360	580	560	500	550	640	180	170	130	80	90	80	30	30	20		80	90	90	40	20	170	20	50	70	30	20	70	30	30	30		50	30	40	20	40	170	50	50	30	30	20	30	60	0	30
		91	360	560	530	440	520	620	140	190	140	80	120	40	30	30	30		40	50	40	110	20	130	80	50	20	30	20	30	30	20	30		50	30	60	20	30	160	20	50	20	60	70	80	30	20	20
		92	430	530	550	350	510	600	150	190	130	60	80	60	30	30	30		60	70	70	110	40	130	100	30	60	50	50	70	30	20	30		20	40	50	20	50	50	50	20	20	50	50	40	50	20	30
		93	410	480	520	330	500	590	140	150	120	110	80	80	30	20	30		50	40	40	50	30	220	50	40	150	20	30	90	30	20	30		30	50	70	20	150	70	20	20	40	30	130	30	30	0	20
		94	380	470	500	310	470	540	100	180	110	100	80	70	20	30	20		50	20	70	100	50	60	90	90	40	70	40	90	30	20	30		50	20	30	30	30	50	20	40	30	50	30	20	70	50	30
		95	400	450	490	380	480	510	140	180	120	70	130	90	20	30	40		30	20	40	190	40	130	100	60	20	70	30	80	20	20	30		30	80	50	50	30	190	50	30	20	0	20	20	20	0	30
		96	390	430	450	330	440	480	130	170	110	90	90	60	20	20	20		40	80	30	90	150	30	70	40	20	40	40	110	30	20	30		50	70	20	60	20	60	30	30	40	20	50	30	20	30	30
		97	380	400	430	260	460	470	130	160	100	60	90	60	20	20	20		130	80	30	50	100	40	20	20	30	110	80	110	30	20	30		30	20	20	20	40	30	30	20	50	30	20	40	70	20	60
		98	360	380	410	230	420	430	100	140	90	80	80	70	20	30	30		80	100	30	170	40	100	100	20	40	120	70	40	30	20	30		30	30	20	30	30	30	30	30	20	30	40	50	20	50	0
		99	310	400	390	210	390	400	140	170	100	80	70	70	30	30	30		90	90	30	70	30	150	50	70	110	20	20	20	30	20	30		20	30	20	30	40	50	20	40	50	20	40	50	50	30	20
		100	300	420	360	200	370	370	100	130	100	40	110	80	20	20	30		80	160	30	90	30	60	90	90	30	60	160	60	30	20	30		30	20	50	30	30	30	20	50	20	30	30	60	30	20	30
		101	300	370	350	200	340	360	120	120	90	70	90	90	20	20	20		40	130	20	100	40	120	40	40	110	20	70	170	20	20	30		80	30	40	90	30	40	30	20	40	20	40	30	30	30	20
		102	300	350	320	180	330	340	130	120	80	90	40	60	20	20	20		60	100	40	20	50	100	30	20	120	30	50	70	30	20	30		30	30	30	30	20	70	50	70	30	30	30	30	0	50	0
		103	320	320	340	170	320	320	120	120	60	40	100	40	30	30	30		70	130	30	90	110	70	40	40	20	30	90	40	30	20	30		20	50	30	30	50	40	20	40	30	50	50	30	50	30	30
		104	360	310	300	160	310	300	130	120	80	30	30	50	20	20	20		50	110	30	110	30	130	100	60	0	30	50	70	30	20	30		30	30	20	20	20	20	30	20	30	50	40	30	20	20	30
		105	300	330	280	150	270	270	120	110	70	100	80	40	20	30	30		50	40	50	20	30	50	70	50	90	50	50	30	30	20	30		60	40	50	40	30	40	50	30	70	20	30	20	30	50	90
		106	280	300	290	150	260	250	110	120	50	60	40	60	20	30	20		40	30	30	90	20	100	70	30	70	40	30	20	30	20	30		20	20	30	30	70	20	20	50	50	20	60	30	20	30	20
		107	240	270	260	130	230	240	100	100	40	30	40	40	20	30	20		20	50	20	110	50	50	70	50	100	50	50	50	30	20	30		70	20	20	40	20	40	50	30	70	20	30	40	0	50	20
		108	230	220	290	120	220	220	90	120	30	40	40	90	20	20	20		30	20	20	90	50	80	40	60	20	110	50	40	40	50	30		20	50	30	50	40	30	20	50	50	50	190	30	40	30	30
		109	200	210	220	120	200	200	80	110	50	50	70	50	30	0	0		50	30	0	90	30	50	20	90	50	20	30	50	30	30	20		30	50	30	50	40	20	40	20	90	50	30	50	20	30	40
		110	130	180	210	100	180	180	70	100	50	50	60	30	30	30	0		20	20	30	90	40	80	130	30	110	70	60	70	50	50	20		40	30	30	30	50	90	50	30	40	20	20	50	50	30	50
		111	120	130	150	90	170	160	80	90	60	50	30	40	30	0	30		50	50	40	70	20	30	20	50	100	30	60	20	20	30	70		30	20	50	20	20	70	50	30	20	50	20	30	40	40	30
		112	70	120	140	80	150	150	60	80	30	30	30	20	0	30	20		50	20	20	60	50	50	40	20	40	40	30	30	30	30	50		30	60	20	30	20	50	20	20	30	20	30	30	60	50	20
		113	80	100	130	90	120	130	50	70	50	20	30	30	0	20	20		30	50	30	50	30	50	70	20	60	60	50	20	20	20	20		20	40	30	40	40	30	30	30	50	40	20	50	50	0	30
		114	60	70	90	70	120	120	60	60	60	20	60	30	0	20	20		30	30	20	20	30	30	50	70	50	60	20	40	20	30	20		70	20	30	40	60	70	20	60	20	50	30	60	0	0	80
		115	50	50	70	40	100	110	40	50	40	20	30	30	30	30	0		70	20	20	40	30	40	30	40	20	20	50	40	20	50	50		40	30	50	50	50	30	50	50	20	20	30	20	30	20	30
		116	30	40	50	30	70	100	70	40	30	20	50	30	20	20	20		30	20	20	90	20	40	90	40	40	40	20	60	30	20	20		20	30	50	30	30	30	60	40	20	50	30	30	0	30	0
		117	20	30	40	30	60	80	50	30	20	20	30	20	0	30	30		60	70	50	80	40	80	30	70	150	70	40	70	20	30	30		30	30	50	80	20	20	50	30	50	50	40	20	20	0	50
		118	20	20	30	20	50	70	40	30	20	20	30	30	0	30	30		30	20	30	70	20	80	60	20	50	30	110	50	20	30	30		20	30	50	20	40	20	50	20	70	40	30	20	20	30	30
		119	20	20	20	20	50	50	20	20	30	20	30	20	0	0	20		20	30	30	90	30	40	110	50	70	70	40	20	20	70	20		90	30	40	20	30	20	30	20	30	30	50	20	20	50	30
		120	20	20	20	20	30	30	20	20	20	20	20	20	0	0	0		20	20	20	80	50	60	20	70	20	40	20	20	20	30	30		50	30	20	50	40	30	40	50	60	40	20	20	20	30	30
Fig.3e
	AtFRK1-RT-qPCR
		BCG1			BCG1ΔGQ			BCG1E118A			BCG1ΔGQ/ E118A			flg22
	Col-0	5.35171	4.11894	7.02565	1.23114	0.714324	0.829679	6.40856	3.64763	5.04433	1.04972	0.752401	0.618521	8.33973	5.09785	7.15635
	bbc	1.01396	1.64286	1.48314	1.30134	0.881938	0.74603	1.87905	0.560835	0.898861	1.60214	0.69028	0.952713	1.95884	0.489556	0.767465
													Col-0	p-value of BCG1 vs. BCG1ΔGQ	5.38896e-06
														p-value of BCG1 vs. BCG1E118A	0.539572
														p-value of BCG1 vs. BCG1ΔGQ/E118A	3.82348e-06
														p-value of BCG1 vs. flg22	0.0819147
														p-value of BCG1ΔGQ vs. BCG1E118A	2.14795e-05
														p-value of BCG1ΔGQ vs. BCG1ΔGQ/E118A	0.875825
														p-value of BCG1ΔGQ vs. flg22	1.24224e-07
														p-value of BCG1E118A vs. BCG1ΔGQ/E118A	1.50629e-05
														p-value of BCG1E118A vs. flg22	0.0233192
														p-value of BCG1ΔGQ/E118A vs. flg22	9.15963e-08
													bbc	p-value of BCG1 vs. BCG1ΔGQ	0.594176
														p-value of BCG1 vs. BCG1E118A	0.723993
														p-value of BCG1 vs. BCG1ΔGQ/E118A	0.693277
														p-value of BCG1 vs. flg22	0.683906
														p-value of BCG1ΔGQ vs. BCG1E118A	0.856396
														p-value of BCG1ΔGQ vs. BCG1ΔGQ/E118A	0.889056
														p-value of BCG1ΔGQ vs. flg22	0.899176
														p-value of BCG1E118A vs. BCG1ΔGQ/E118A	0.966893
														p-value of BCG1E118A vs. flg22	0.956688
														p-value of BCG1ΔGQ/E118A vs. flg22	0.989783
													Col-0/bbc	p-value of BCG1(CoI-0) vs. BCG1(bbc)	2.082e-05
														p-value of BCG1(CoI-0) vs. BCG1ΔGQ (bbc)	6.26279e-06
														p-value of BCG1(CoI-0) vs. BCG1E118A (bbc)	9.37006e-06
														p-value of BCG1 (CoI-0) vs. BCG1ΔGQ/E118A (bbc)	8.54027e-06
														p-value of BCG1 (CoI-0) vs. flg22 (bbc)	8.29977e-06
														p-value of BCG1ΔGQ(CoI-0) vs. BCG1(bbc)	0.548531
														p-value of BCG1ΔGQ(CoI-0) vs. BCG1ΔGQ(bbc)	0.945789
														p-value of BCG1ΔGQ (CoI-0) vs. BCG1E118A (bbc)	0.803482
														p-value of BCG1ΔGQ (CoI-0) vs. BCG1ΔGQ/E118A (bbc)	0.835682
														p-value of BCG1ΔGQ (CoI-0) vs. flg22 (bbc)	0.845679
														p-value of BCG1E118A (CoI-0) vs. BCG1(bbc)	8.6366e-05
														p-value of BCG1E118A (CoI-0) vs. BCG1ΔGQ(bbc)	2.5086e-05
														p-value of BCG1E118A (CoI-0) vs. BCG1E118A(bbc)	3.80111e-05
														p-value of BCG1E118A (CoI-0) vs. BCG1ΔGQ/E118A (bbc)	3.45466e-05
														p-value of BCG1E118A (CoI-0) vs. flg22 (bbc)	3.35441e-05
														p-value of BCG1ΔGQ/E118A (CoI-0) vs. BCG1(bbc)	0.45112
														p-value of BCG1ΔGQ/E118A(CoI-0) vs. BCG1ΔGQ(bbc)	0.822626
														p-value of BCG1ΔGQ/E118A(CoI-0) vs. BCG1E118A(bbc)	0.68584
														p-value of BCG1ΔGQ/E118A(CoI-0) vs. BCG1ΔGQ/E118A(bbc)	0.716431
														p-value of BCG1ΔGQ/E118A (CoI-0) vs. flg22 (bbc)	0.725971
														p-value of flg22 (CoI-0) vs. BCG1(bbc)	4.15012e-07
														p-value of flg22 (CoI-0) vs. BCG1ΔGQ (bbc)	1.41978e-07
														p-value of flg22 (CoI-0) vs. BCG1E118A (bbc)	2.03246e-07
														p-value of flg22 (CoI-0) vs. BCG1ΔGQ/E118A (bbc)	1.87124e-07
														p-value of flg22 (CoI-0) vs. flg22 (bbc)	1.82422e-07
	AtPR1-RT-qPCR
		BCG1			BCG1ΔGQ			BCG1E118A			BCG1ΔGQ/ E118A			flg22
	Col-0	4.56306	4.27447	8.65645	1.31951	0.729342	1.56157	6.3295	3.96818	8.20505	1.56917	0.932225	0.336585	4.90904	3.1249	4.11186
	bbc	1.41421	2.78546	1.49097	1.25701	0.916358	1.24828	1.61328	2.92769	1.06839	0.858565	1.08521	0.647701	0.870551	0.621302	0.840193
													Col-0	p-value of BCG1 vs. BCG1ΔGQ	9.06369e-05
														p-value of BCG1 vs. BCG1E118A	0.726535
														p-value of BCG1 vs. BCG1ΔGQ/E118A	4.85542e-05
														p-value of BCG1 vs. flg22	0.0748114
														p-value of BCG1ΔGQ vs. BCG1E118A	4.018e-05
														p-value of BCG1ΔGQ vs. BCG1ΔGQ/E118A	0.788616
														p-value of BCG1ΔGQ vs. flg22	0.00707163
														p-value of BCG1E118A vs. BCG1ΔGQ/E118A	2.17134e-05
														p-value of BCG1E118A vs. flg22	0.0370393
														p-value of BCG1ΔGQ/E118A vs. flg22	0.0038136
													bbc	p-value of BCG1 vs. BCG1ΔGQ	0.434465
														p-value of BCG1 vs. BCG1E118A	0.977567
														p-value of BCG1 vs. BCG1ΔGQ/E118A	0.289092
														p-value of BCG1 vs. flg22	0.251682
														p-value of BCG1ΔGQ vs. BCG1E118A	0.4508
														p-value of BCG1ΔGQ vs. BCG1ΔGQ/E118A	0.773735
														p-value of BCG1ΔGQ vs. flg22	0.705898
														p-value of BCG1E118A vs. BCG1ΔGQ/E118A	0.301534
														p-value of BCG1E118A vs. flg22	0.262927
														p-value of BCG1ΔGQ/E118A vs. flg22	0.928087
													Col-0/bbc	p-value of BCG1(CoI-0) vs. BCG1(bbc)	0.000496475
														p-value of BCG1(CoI-0) vs. BCG1ΔGQ (bbc)	7.77032e-05
														p-value of BCG1(CoI-0) vs. BCG1E118A (bbc)	0.000464496
														p-value of BCG1 (CoI-0) vs. BCG1ΔGQ/E118A (bbc)	3.98595e-05
														p-value of BCG1 (CoI-0) vs. flg22 (bbc)	3.2381e-05
														p-value of BCG1ΔGQ(CoI-0) vs. BCG1(bbc)	0.473364
														p-value of BCG1ΔGQ(CoI-0) vs.BCG1ΔGQ(bbc)	0.947412
														p-value of BCG1ΔGQ (CoI-0) vs. BCG1E118A (bbc)	0.490557
														p-value of BCG1ΔGQ (CoI-0) vs. BCG1ΔGQ/E118A (bbc)	0.723943
														p-value of BCG1ΔGQ (CoI-0) vs. flg22 (bbc)	0.657833
														p-value of BCG1E118A (CoI-0) vs. BCG1(bbc)	0.000216872
														p-value of BCG1E118A (CoI-0) vs. BCG1ΔGQ(bbc)	3.4516e-05
														p-value of BCG1E118A (CoI-0) vs. BCG1E118A(bbc)	0.000202958
														p-value of BCG1E118A (CoI-0) vs. BCG1ΔGQ/E118A (bbc)	1.78797e-05
														p-value of BCG1E118A (CoI-0) vs. flg22 (bbc)	1.45739e-05
														p-value of BCG1ΔGQ/E118A (CoI-0) vs. BCG1(bbc)	0.328054
														p-value of BCG1ΔGQ/E118A(CoI-0) vs. BCG1ΔGQ(bbc)	0.839691
														p-value of BCG1ΔGQ/E118A(CoI-0) vs. BCG1E118A(bbc)	0.341654
														p-value of BCG1ΔGQ/E118A(CoI-0) vs. BCG1ΔGQ/E118A(bbc)	0.931949
														p-value of BCG1ΔGQ/E118A (CoI-0) vs. flg22 (bbc)	0.860613
														p-value of flg22 (CoI-0) vs. BCG1(bbc)	0.0344566
														p-value of flg22 (CoI-0) vs. BCG1ΔGQ (bbc)	0.00608217
														p-value of flg22 (CoI-0) vs. BCG1E118A (bbc)	0.0324871
														p-value of flg22 (CoI-0) vs. BCG1ΔGQ/E118A (bbc)	0.00312663
														p-value of flg22 (CoI-0) vs. flg22 (bbc)	0.00253238
Fig.3f
	Oxidative burst(RLU)
		Col-0+BCG1			Col-0+BCG1E118A			Col-0+BCG1ΔGQ			Col-0+BCG1ΔGQ/E118A			Col-0+Mock				bbc +BCG1			bbc +BCG1E118A			bbc+BCG1ΔGQ			bbc+BCG1ΔGQ/E118A			bbc+Mock
	1	90	80	70	40	80	40	0	0	0	20	40	40	0	0	20		90	50	40	20	40	40	30	30	60	40	60	40	70	20	70
	2	90	40	70	80	110	150	0	0	20	40	50	60	0	0	20		30	50	20	40	50	60	40	30	20	50	30	40	30	30	0
	3	50	20	70	90	130	160	20	0	20	20	50	50	20	20	20		60	20	50	20	50	50	50	40	40	30	20	70	30	40	30
	4	80	70	140	100	120	130	20	20	30	20	30	40	30	30	30		50	70	90	20	30	40	20	20	70	30	50	110	50	30	30
	5	40	70	90	120	80	190	20	20	30	20	40	50	20	20	20		80	40	20	20	40	50	20	50	50	70	40	30	40	50	50
	6	20	50	70	90	120	150	20	20	40	30	40	30	0	30	40		70	50	50	30	40	30	30	20	60	50	60	20	80	30	90
	7	20	50	90	80	110	230	30	30	40	20	30	30	20	0	20		30	30	30	20	30	30	20	30	50	30	20	40	50	30	70
	8	40	20	70	110	110	180	30	30	30	30	40	30	20	0	30		50	70	80	30	40	30	20	30	80	60	50	20	50	20	70
	9	50	20	230	100	210	290	30	40	50	20	50	50	20	20	20		50	60	130	20	50	50	20	20	40	20	30	50	40	50	20
	10	20	30	310	170	190	210	40	40	50	40	50	30	0	50	0		20	50	80	40	50	30	20	40	40	50	50	60	50	30	50
	11	40	70	130	90	170	190	40	50	70	30	20	30	20	60	20		30	30	70	30	20	30	50	40	40	40	80	40	90	40	20
	12	50	70	160	130	150	180	40	50	60	20	30	40	20	30	20		50	50	80	20	30	40	30	30	50	70	40	40	20	20	20
	13	120	110	230	100	240	290	50	50	80	30	20	70	30	0	30		90	30	20	30	20	30	20	30	30	70	30	0	50	30	90
	14	130	90	310	90	110	190	40	60	90	20	40	30	0	0	30		70	20	60	20	40	30	30	40	50	50	20	70	50	30	70
	15	110	130	310	130	140	280	50	60	100	30	50	40	20	30	30		20	30	40	30	50	40	50	30	80	80	70	40	30	30	20
	16	130	180	320	190	200	270	50	70	80	40	40	50	20	20	20		60	40	40	40	40	50	20	20	90	30	20	30	20	70	30
	17	160	240	370	130	160	350	40	70	100	20	20	30	0	20	30		20	50	60	20	20	30	30	30	90	20	30	20	40	30	70
	18	180	290	440	170	220	320	50	80	60	30	50	50	20	20	30		50	50	70	30	50	50	50	30	50	70	60	50	90	30	50
	19	240	300	480	210	210	360	50	90	80	40	50	60	20	30	30		20	30	60	40	50	60	20	30	80	20	30	30	20	50	50
	20	280	360	510	200	240	380	40	70	90	30	60	40	0	20	20		20	30	60	30	40	40	20	20	20	30	20	50	40	50	70
	21	290	370	530	170	220	310	50	80	70	30	80	40	20	20	20		50	20	20	30	40	40	50	20	40	50	20	0	50	20	40
	22	310	390	570	200	210	430	50	90	110	30	100	30	30	30	30		20	70	40	30	30	30	30	40	50	30	40	20	20	30	30
	23	360	490	590	210	260	310	60	100	110	30	120	30	0	20	20		20	40	40	20	50	30	20	20	70	80	20	20	20	30	80
	24	380	510	600	100	180	430	70	100	130	40	100	50	30	30	20		40	20	40	30	40	50	50	30	50	30	30	20	60	30	60
	25	360	540	610	280	350	390	80	110	120	20	140	30	30	40	20		50	20	40	30	40	30	20	50	60	40	70	90	50	30	50
	26	410	550	740	240	260	490	90	110	100	30	130	20	20	20	60		100	60	80	30	50	20	30	20	120	50	30	40	50	30	60
	27	480	580	770	270	270	500	90	120	120	80	100	40	20	30	20		50	80	50	30	50	40	30	70	40	30	20	70	20	30	20
	28	520	590	780	330	410	520	80	120	150	40	170	50	20	20	50		20	50	80	40	30	50	20	30	60	50	20	70	50	30	30
	29	550	610	720	300	400	560	80	120	120	20	180	30	20	60	20		50	50	20	20	40	30	20	50	80	20	20	0	60	30	30
	30	570	660	820	360	300	600	90	130	160	60	190	150	20	30	20		50	20	30	30	40	60	30	20	150	40	70	70	20	50	30
	31	770	690	880	400	420	770	100	130	180	80	110	30	20	20	20		60	70	50	30	40	30	30	50	110	70	20	20	40	20	40
	32	810	700	910	420	500	780	100	140	160	80	130	100	20	20	30		120	30	60	30	50	50	30	30	170	30	30	40	20	30	30
	33	820	730	960	590	440	740	100	150	180	30	180	140	40	20	20		20	40	120	60	60	30	30	30	120	20	80	60	30	30	50
	34	850	740	1040	580	670	960	110	150	200	60	120	50	30	30	20		20	80	160	30	30	50	20	20	100	20	90	70	80	30	60
	35	880	790	1030	660	680	950	120	120	210	30	120	180	30	40	20		50	30	120	20	20	20	30	20	170	40	20	20	20	50	30
	36	910	800	1160	740	850	1000	130	130	200	40	140	70	20	30	20		150	50	50	40	40	30	30	30	150	20	50	50	50	20	40
	37	960	880	1200	780	880	1100	140	130	210	130	120	150	20	50	20		140	30	70	30	20	50	50	100	40	70	30	20	50	20	70
	38	980	1060	1210	880	890	1230	150	130	210	30	130	30	30	30	30		100	30	30	30	30	30	50	30	140	50	50	90	60	30	30
	39	1010	1040	1370	920	1050	1310	160	150	240	30	140	140	20	20	40		50	110	50	30	40	40	30	50	100	50	30	70	30	30	80
	40	1090	1110	1380	1060	1160	1390	170	150	250	30	130	110	30	40	20		140	50	60	30	30	50	50	20	100	70	30	60	50	50	60
	41	1140	1200	1440	1010	1150	1510	170	160	240	30	140	110	20	20	20		160	20	60	30	40	30	30	30	100	60	70	40	20	40	30
	42	1180	1210	1540	1070	1360	1480	180	160	250	30	130	120	30	20	0		60	150	40	30	30	40	20	30	50	30	50	20	50	50	50
	43	1200	1440	1650	1140	1270	1630	180	170	250	130	100	50	20	30	20		50	120	30	50	30	50	20	30	110	20	20	70	50	30	60
	44	1260	1460	1680	1220	1200	1790	190	170	240	230	150	110	0	30	30		30	60	150	30	50	40	20	30	190	50	50	0	30	50	90
	45	1300	1550	1820	1320	1310	1890	200	180	280	130	200	40	20	20	20		100	20	40	20	40	30	40	40	130	50	50	40	40	30	50
	46	1370	1660	1960	1400	1430	1910	200	190	250	160	100	140	0	0	20		20	130	50	30	50	40	30	40	170	70	50	20	50	50	40
	47	1420	1600	2080	1460	1560	2010	220	200	200	200	130	60	20	20	20		120	50	50	30	30	60	30	30	150	30	30	60	20	30	30
	48	1560	1810	2190	1560	1610	2160	200	200	220	250	130	50	20	20	30		20	70	140	30	30	50	50	20	150	30	30	50	20	50	30
	49	1650	1810	2390	1650	1710	2210	190	210	250	150	130	50	30	30	0		120	30	90	30	30	50	50	50	110	30	30	30	50	30	20
	50	1750	1940	2460	1750	1840	2400	200	210	250	140	150	250	20	20	30		140	30	60	40	50	50	30	20	130	30	20	40	20	20	40
	51	1800	2000	2530	1880	1900	2420	230	220	250	110	130	40	30	20	30		30	120	40	30	30	40	20	20	130	50	20	40	20	30	30
	52	1940	2160	2690	1930	2190	2460	210	230	250	250	120	50	30	20	30		40	30	110	30	40	50	40	30	110	50	20	0	30	40	50
	53	2000	2000	2570	2000	2200	2000	200	230	230	20	140	240	20	20	20		50	60	120	30	50	40	30	20	170	20	20	30	20	30	50
	54	1990	2000	2300	1920	2100	2300	200	240	230	30	180	150	20	20	20		160	50	50	30	50	50	50	30	160	20	20	50	20	50	30
	55	1870	2100	2400	1800	2080	2400	210	240	240	130	170	130	30	0	20		30	140	20	30	50	30	50	30	160	50	20	80	40	20	50
	56	1720	2190	2380	1780	2110	2360	200	240	230	40	220	120	20	30	20		170	20	40	60	40	40	50	40	170	30	50	20	50	50	50
	57	1690	2190	2090	1620	2090	2140	210	260	220	120	240	130	20	30	30		150	30	70	30	40	30	20	20	190	50	30	70	50	20	60
	58	1620	2100	1950	1580	2000	2040	210	230	210	110	210	50	20	20	30		120	90	70	20	40	50	30	20	150	50	20	40	20	20	50
	59	1560	2020	1890	1440	1900	1890	200	240	220	50	230	120	30	30	30		120	190	80	50	50	40	50	20	150	40	30	50	30	40	110
	60	1450	1860	1820	1440	1880	1670	190	220	220	130	200	50	20	40	20		160	40	50	30	40	50	20	30	140	70	20	20	50	30	70
	61	1380	1680	1770	1420	1730	1260	190	220	210	140	170	30	30	30	20		150	70	30	40	40	30	20	30	150	0	70	40	50	40	40
	62	1320	1600	1730	1360	1740	1230	180	210	200	130	160	30	20	40	20		130	50	30	30	40	30	30	40	170	40	40	40	70	30	80
	63	1260	1460	1710	1310	1660	1230	200	210	200	120	160	150	20	20	20		120	50	40	30	40	30	50	30	140	40	70	50	70	30	20
	64	1200	1410	1670	1220	1600	1290	180	190	210	100	150	20	20	30	20		40	200	110	30	50	20	30	50	180	20	50	50	30	30	50
	65	1100	1350	1520	1180	1570	1180	180	200	210	90	130	40	20	20	20		140	50	60	30	30	40	50	60	220	30	0	70	40	50	20
	66	1170	1300	1510	1140	1580	1140	190	190	250	130	110	30	30	30	20		130	30	30	30	30	30	80	60	140	20	20	20	50	30	20
	67	1040	1270	1450	1100	1400	1040	190	180	230	140	140	40	30	30	0		170	30	60	40	40	40	20	30	170	40	20	20	50	40	100
	68	1010	1210	1350	1040	1370	1050	190	180	210	130	130	50	20	0	30		200	40	50	30	40	50	20	20	160	20	20	30	60	30	40
	69	990	1150	1300	990	1250	940	180	170	200	40	150	50	30	30	30		180	60	30	40	40	50	30	30	120	20	30	90	30	50	70
	70	880	1050	1240	970	1120	960	180	170	220	30	120	30	20	20	30		120	20	30	30	40	30	20	50	180	20	70	90	90	80	20
	71	810	990	1140	910	1140	920	180	170	210	130	110	40	60	20	30		130	50	40	30	30	40	20	30	210	50	40	30	30	40	40
	72	770	1070	1090	840	1080	900	170	160	230	50	100	130	30	30	30		220	110	40	50	30	30	40	20	160	60	50	40	50	20	50
	73	720	1050	1080	800	1000	850	170	150	210	120	190	150	20	20	20		170	30	20	40	50	50	30	20	140	50	30	20	40	20	50
	74	690	1000	1000	780	1010	740	170	150	220	90	180	140	20	30	20		150	30	20	40	60	40	40	70	190	40	20	20	20	20	80
	75	630	950	990	760	960	850	160	160	250	40	190	50	20	40	50		20	30	100	40	50	50	30	90	130	70	50	50	40	30	130
	76	610	930	960	650	910	810	150	170	240	140	110	40	30	30	20		140	30	40	30	40	40	30	90	140	50	20	20	70	40	20
	77	660	830	890	760	880	770	150	160	230	80	140	50	20	20	30		160	40	30	40	60	50	30	20	170	30	50	70	50	20	50
	78	600	770	850	610	870	760	140	180	210	40	170	50	20	20	30		160	30	30	40	40	50	50	30	200	60	90	70	20	80	40
	79	570	750	800	600	830	720	140	180	210	90	150	20	30	30	20		150	20	60	50	30	20	40	30	120	130	50	50	50	20	20
	80	560	730	770	580	750	750	130	170	200	30	130	90	20	30	50		130	30	60	30	50	40	50	30	220	20	30	50	70	40	90
	81	540	720	770	550	700	710	110	160	190	140	120	70	30	30	20		150	20	90	40	50	60	50	50	200	120	30	80	30	50	130
	82	530	600	700	560	640	750	120	190	180	30	100	50	20	30	40		160	50	40	30	30	50	40	50	150	70	20	30	110	40	50
	83	520	640	720	580	630	720	100	140	170	30	110	50	20	40	20		130	50	40	30	40	50	30	20	170	20	190	20	60	70	100
	84	500	580	680	530	620	640	100	130	150	30	110	40	20	20	20		120	40	70	30	40	40	60	50	120	20	40	50	30	20	20
	85	490	550	600	530	690	610	90	150	160	100	110	60	20	20	30		100	50	40	30	60	60	40	30	120	30	30	50	40	20	20
	86	470	540	580	550	580	570	90	140	140	30	100	20	20	30	40		20	30	50	30	50	20	20	50	180	50	20	80	80	50	30
	87	440	520	560	510	590	530	80	130	130	40	100	50	30	30	30		160	50	70	40	50	50	60	50	230	20	20	50	50	30	70
	88	430	530	550	490	510	510	90	130	120	50	120	50	20	30	20		120	60	80	50	50	50	20	30	170	30	20	20	90	20	50
	89	400	500	580	470	540	480	80	120	130	30	110	50	20	30	30		20	20	150	30	50	50	20	50	240	30	30	30	110	20	20
	90	380	520	560	420	520	500	70	110	100	30	100	50	30	20	30		30	50	150	30	40	50	20	30	170	80	30	50	20	50	70
	91	350	490	510	380	440	460	70	110	100	40	90	40	20	30	20		40	50	80	40	50	40	30	50	110	90	50	50	80	50	20
	92	330	470	570	370	480	450	60	100	80	30	90	40	20	30	40		190	50	30	30	40	40	20	50	190	60	20	20	100	30	60
	93	320	450	550	350	540	420	70	100	90	30	70	40	20	40	50		170	30	40	30	130	40	50	90	150	50	30	50	50	40	150
	94	300	440	500	330	550	400	40	90	100	50	50	20	20	20	30		100	30	100	50	50	20	30	20	210	50	20	110	90	90	40
	95	280	470	490	320	490	370	30	90	120	50	60	70	20	20	60		20	30	110	50	60	50	30	20	210	30	30	20	100	60	20
	96	290	430	420	300	470	320	70	90	90	50	50	50	30	40	30		30	30	80	50	50	50	50	20	170	30	30	40	70	40	20
	97	270	420	440	290	460	300	30	80	80	20	50	50	30	20	20		150	30	60	20	50	50	60	30	60	20	30	20	20	20	30
	98	230	400	430	270	430	290	50	50	70	40	30	40	30	30	30		20	20	150	40	30	40	70	30	70	30	30	30	100	20	40
	99	200	450	440	290	460	280	30	40	70	20	20	20	20	30	20		120	30	100	20	20	20	30	30	60	50	50	40	50	70	110
	100	160	420	400	200	440	270	50	60	90	30	40	30	30	30	30		60	50	50	30	40	30	20	20	70	50	70	50	90	90	30
	101	130	410	370	140	410	260	40	50	80	30	50	70	30	20	30		30	50	100	30	50	50	60	30	60	70	70	40	40	40	110
	102	140	380	340	140	420	220	30	70	90	50	50	30	20	30	30		30	50	30	50	50	30	30	20	80	30	20	110	30	20	120
	103	150	370	320	140	400	270	30	50	60	30	50	50	30	30	40		30	50	110	30	50	50	20	30	80	50	50	30	40	40	20
	104	140	350	300	160	390	260	30	70	50	20	50	50	30	30	50		20	40	70	20	50	50	50	60	70	50	20	20	100	60	0
	105	130	340	290	170	380	230	30	50	30	20	30	50	30	50	20		20	40	130	20	30	50	40	20	40	30	80	50	70	50	90
	106	100	330	280	160	370	220	30	40	50	50	50	40	30	20	20		20	30	110	50	50	40	20	20	70	70	20	90	70	30	70
	107	110	330	270	180	300	210	20	30	40	20	60	20	30	30	50		40	30	140	20	60	20	20	20	120	80	30	20	70	50	100
	108	90	290	250	110	250	200	20	50	40	30	40	30	20	30	30		30	70	120	30	40	30	50	20	60	20	90	60	40	60	20
	109	130	280	220	160	180	180	20	30	20	30	50	50	20	20	30		130	30	40	30	50	50	30	40	40	20	30	20	20	90	50
	110	110	270	190	150	120	170	20	20	30	40	40	30	20	30	20		20	120	80	40	40	30	40	20	70	50	40	100	130	30	110
	111	100	180	130	110	110	160	30	20	20	30	30	50	20	20	20		20	20	90	30	30	50	30	20	100	20	60	20	20	50	100
	112	90	80	120	100	180	160	20	30	0	40	50	60	30	30	20		140	50	100	40	50	60	20	20	40	30	40	40	40	20	40
	113	90	60	100	70	150	150	30	0	30	40	50	60	30	30	30		30	30	90	40	50	60	40	40	60	20	30	60	70	20	60
	114	80	80	80	60	130	130	30	30	30	30	30	50	20	0	20		80	50	30	30	30	50	70	20	90	50	20	70	50	70	50
	115	40	60	20	30	140	120	20	20	30	50	20	20	20	20	0		60	20	90	50	20	20	50	50	80	30	80	40	30	40	20
	116	20	20	30	40	70	100	20	30	20	50	40	30	20	30	20		20	40	30	50	40	30	20	30	60	50	40	30	90	40	40
	117	20	30	20	20	50	60	20	30	30	30	40	50	30	0	30		40	50	20	30	40	50	30	50	60	30	50	50	30	70	150
	118	30	20	40	20	20	30	20	20	20	20	20	30	30	20	20		20	20	50	30	40	30	20	20	50	50	50	30	60	20	50
	119	20	30	20	20	20	20	20	20	20	30	20	0	20	30	20		20	70	70	30	40	50	60	30	70	50	20	30	110	50	70
	120	20	30	20	20	20	30	20	0	20	0	30	30	30	20	20		30	60	40	40	50	30	30	30	50	40	50	30	20	70	20

## Sheet: Fig.4
Fig.4b
		Oxidative burst (Σ RLU×103)
		FvBCG1	FvBCG1ΔGQ	FoBCG1	FoBCG1ΔGQ	MoBCG1	AfBCG1
		86.23	8.03	42.87	8.16	8.19	8.69
		87.31	7.31	43.81	6.47	7.89	8.38
		90.87	7.85	42.32	6.55	8.14	8.12
		Xylanase activity (U/mg ×104 in vitro)
		FvBCG1	FvBCG1ΔGQ	FoBCG1	FoBCG1ΔGQ	MoBCG1	AfBCG1
		5.54801	1.77218	7.23517	1.57668	0.106709	0.959858
		5.6761	1.70121	7.13887	1.61226	0.107181	0.931818
		5.35905	1.71989	7.83863	1.65938	0.10808	0.969911
Fig.4c
		Oxidative burst (Σ RLU×103)
		FgG/Q	MoBCG1	MoBCG1+FgGQ
		3.01	8.19	85.09
		2.37	7.89	87.52
		2.25	8.14	86.3
		Xylanase activity (U/mg ×103 in vitro)
		FgGQ	MoBCG1	MoBCG1+FgGQ
		0	1.06709	2.11611
		0	1.07181	2.28511
		0	1.0808	1.96962
		Oxidative burst (Σ RLU×103)
		AfBCG1	AfBCG1+FgGQ
		8.69	85.31
		8.38	84.78
		8.12	82.89
		Xylanase activity (U/mg ×104 in vitro)
		AfBCG1	AfBCG1+FgGQ
		0.959858	4.46482
		0.931818	4.41127
		0.969911	4.4849

## Sheet: Fig.5
	Fig.5d
			H2O2 content
			PH-1	OE-BCG1	OE-BCG1ΔGQ	OE-BCG1E118A	OE-BCG1ΔGQ/E118A
			4.73171	21.2683	6.63415	19.0488	5.53659
			5.70732	25.9756	7.12195	18.0976	5.12195
			4.29268	19.561	7.29268	25.122	7.85366
	Fig.5g
			KEGG_Term	PValue	Count	Type
			Amino sugar and nucleotide sugar metabolism	5.36816e-07	19	Up-regulated
			MAPK signaling pathway - plant	1.77852e-06	19	Up-regulated
			Plant hormone signal transduction	0.000239292	22	Up-regulated
			Plant-pathogen interaction	0.000783722	18	Up-regulated
			beta-Alanine metabolism	0.00796696	6	Up-regulated
			Arginine biosynthesis	0.0156054	5	Up-regulated
			ABC transporters	0.0441911	5	Up-regulated
			Photosynthesis	2.70487e-08	18	Down_regulated
			Porphyrin metabolism	3.90023e-07	14	Down_regulated
			Glycolysis / Gluconeogenesis	0.00144548	16	Down_regulated
			Pentose phosphate pathway	0.00631972	8	Down_regulated
			Fructose and mannose metabolism	0.0176306	8	Down_regulated
			Carotenoid biosynthesis	0.0320853	5	Down_regulated
			Terpenoid backbone biosynthesis	0.0459543	7	Down_regulated
	Fig.5h	RT-qPCR
			BCG1			BCG1ΔGQ			BCG1E118A			BCG1ΔGQ/ E118A
		TaPR1-7	14.9266	11.3238	17.1762	2.13173	1.29145	2.85194	14.6367	14.7594	15.9569	0.9266	1.36649	2.59517
		TaERF113	8.18962	10.0436	5.83983	1.05295	1.64635	1.14345	5.91296	10.2618	8.59665	0.727005	1.57967	0.744733
		TaWRKY28	8.23272	9.6888	14.3066	0.592607	3.55956	1.22405	9.30206	9.65713	13.7251	0.232884	2.1405	4.1468
	Fig.5i
	Disease index in field trials (%)
	2021			2022
	Mock	BCG1	BCG1E118A	Mock	BCG1	BCG1E118A
	82.25	46.5	41.33	63.5	20.35	22.78
	65.35	50.71	52.77	55.33	15.68	16.9
	75.5	36.42	43.37	50	18.56	19

## Sheet: Fig.6
	Fig.6b
			RT-qPCR
			hpi	PH-1			ΔKMT6			ΔSet1			ΔBP1
			0	1	1	1	3.55331	1.08402	3.23551	1.06756	1.49242	0.13623	6.34403	3.39723	3.91223
			24	20.4676	21.1701	18.085	21.6488	18.3788	19.0511	1.99887	3.4001	2.82518	25.1894	18.0405	17.1051
			48	2.67918	1.8691	2.98098	21.3295	18.3591	19.0274	2.10381	0.63225	1.56842	23.1462	19.3539	20.8612
			72	4.84104	2.47095	3.11736	18.9821	15.8449	21.6474	3.54107	4.45468	0.33602	20.8874	19.1793	21.3889
			96	2.02459	2.25273	1.9912	20.7967	20.6629	21.8767	1.30788	1.17649	1.34339	18.6448	14.2313	21.1265
			120	4.5212	1.99161	0.69628	20.7246	14.6294	19.0436	1.15122	1.98888	1.08615	20.1952	21.6483	15.2826
	Fig.6c
		H3K4me3	ChIP-qPCR
			hpi	PH-1			ΔSet1			ΔBP1
			0	0.214769	1.27409	0.376003	1.19093	1.28076	1.28076	1.21864	0.253997	0.625981
			24	4.95111	5.9925	4.11546	1.77019	0.907424	0.907424	5.82096	3.80698	3.69751
			48	5.31536	5.85778	5.48263	1.16129	2.04135	2.04135	7.27303	5.0318	5.94357
			72	7.64921	8.44798	8.64868	1.76954	1.81635	1.81635	5.66663	9.1811	7.2789
			96	5.74406	5.44687	4.05053	1.93853	1.94688	1.94688	5.43565	3.35316	5.36758
			120	3.06348	3.23889	5.43749	1.36087	1.27499	1.27499	3.20475	3.2318	4.06343
		H3K27me3	ChIP-qPCR
			hpi	PH-1			ΔKMT6			ΔBP1
			0	1.69507	0.215027	1.21719	1.8132	1.60369	1.68655	0.579862	0.517456	0.879784
			24	0.744887	1.68387	1.07554	1.08192	1.44209	1.82817	0.632317	0.624273	1.05424
			48	9.49923	9.18381	7.29283	1.87205	1.57494	0.831345	7.92805	5.10048	10.3712
			72	12.4991	13.5881	13.3258	1.4442	2.14192	1.44805	13.2736	12.1745	12.6138
			96	8.33708	9.67845	11.3903	1.30741	0.971444	1.24461	10.0558	10.6545	8.43864
			120	6.31468	6.539	9.08706	1.27672	1.02268	1.3866	4.59596	5.34493	6.79866
	Fig.6d
			sequential ChIP-qPCR
			hpi	PH-1			ΔSet1			ΔKMT6			ΔBP1
			0	0.219779	0.126087	0.376846	0.505572	0.196269	0.135267	0.288335	0.227128	0.313466	0.590763	0.098813	0.891393
			24	0.327084	0.312135	0.311281	0.334394	0.653971	0.344829	0.230575	0.182234	0.237103	0.775869	0.703381	0.84276
			48	4.07156	3.28952	4.17787	0.508754	0.286313	0.81862	0.239455	0.287882	0.320906	5.60458	3.41977	4.90506
			72	4.50157	5.10228	4.35251	0.142546	0.713187	0.165375	0.659934	0.216226	0.651806	6.8148	5.60989	4.56693
			96	3.93803	3.93626	3.28239	0.609843	0.213182	0.465791	0.337631	0.257605	0.22919	4.80461	3.80181	3.67961
			120	3.68173	2.62842	3.15225	0.538947	0.486808	0.128332	0.198116	0.276627	0.140833	3.35478	2.41621	2.59742
	Fig.6e	GFP	ChIP-qPCR
			hpi	Set1-GFP			Kmt6-GFP			BP1-GFP
			0	0.750588	1.41648	0.0511263	1.42816	0.337209	0.456912	0.637139	0.614776	1.28189
			24	5.41777	5.39401	4.91739	0.641165	0.396166	0.746095	2.11314	3.24961	2.14269
			48	7.20087	5.62464	6.36021	7.64117	7.54656	4.72011	9.52179	6.81223	9.75121
			72	7.56331	9.96841	6.6456	12.1681	13.5916	10.4854	10.2657	12.3655	7.87478
			96	6.45891	4.38595	6.71943	7.48285	6.2379	4.7617	10.2429	5.95352	7.98224
			120	1.43699	2.27143	2.55921	4.96679	4.0995	2.84382	4.24774	6.39104	6.16105
	Fig.6g
			Xylanase activity (U/mL supernatant total protein)
			PH-1			ΔBCG1			ΔSet1			ΔSet1-BCG1
			16.3783	16.6177	16.974	12.5593	12.4146	11.7744	9.13001	9.15227	9.78692	7.11472	6.96441	6.391
	Fig.6h		H2O2 content
			PH-1	ΔBCG1	ΔKmt6	ΔKmt6-BCG1	ΔBP1	ΔBP1-BCG1
			4.65854	2.60976	23.0976	1.65854	35.5122	2.36585
			5.26829	1.21951	24.4146	4.5122	34.2439	2.85366
			1.92683	5.78049	24.561	2.60976	28.1951	0.560976

## Sheet: Supplementary Fig.1
Supplementary Fig. 1c
	Counts of genes					percentage(%)
		un_K4	in_K4	un_K27	in_K27	un_K4	in_K4	un_K27	in_K27
	Promoter	1346	637	1621	1071	18.4941	21.198	36.6493	30.8468
	Gene body	5793	2000	1878	1729	79.596	66.5557	42.4599	49.7984
	Intergenic	139	368	924	672	1.90987	12.2463	20.8908	19.3548
Supplementary Fig. 1d 0 hpi
	multiple comparisons test	Adjusted p-value
	Co-marked vs. H3K4me3-only	<0.0001
	Co-marked vs. H3K27me3-only	<0.0001
	Co-marked vs. Non-marked	<0.0001
	H3K4me3-only vs. H3K27me3-only	<0.0001
	H3K4me3-only vs. Non-marked	<0.0001
	H3K27me3-only vs. Non-marked	<0.0001
	Supplementary Fig. 1d 48 hpi
	multiple comparisons test	Adjusted p-value
	Co-marked vs. H3K4me3-only	<0.0001
	Co-marked vs. H3K27me3-only	<0.0001
	Co-marked vs. Non-marked	<0.0001
	H3K4me3-only vs. H3K27me3-only	<0.0001
	H3K4me3-only vs. Non-marked	<0.0001
	H3K27me3-only vs. Non-marked	<0.0001

## Sheet: Supplementary Fig.2
	Supplementary Fig.2

## Sheet: Supplementary Fig.3
Supplementary Fig.3b
Supplementary Fig.3c

## Sheet: Supplementary Fig.5
Supplementary Fig. 5
	Disease index
	PH-1	∆BCG1	∆Fg08481	∆Fg21879	∆Fg13311	∆Fg05155	∆Fg05183	∆Fg25593	∆Fg16263	∆Fg25569	∆Fg21583	∆Fg16427		multiple comparisons test	p-value
	15	1	6	17	14	12	15	16	15	14	12	15		PH-1 vs. ∆BCG1	4.05293e-86
	15	2	7	15	13	11	14	14	14	13	14	12		PH-1 vs. ∆Fg08481	2.78545e-58
	16	2	7	16	16	10	16	12	14	15	12	13		PH-1 vs. ∆Fg21879	0.901218
	14	2	8	15	12	12	16	13	15	15	13	14		PH-1 vs. ∆Fg13311	0.107608
	13	2	6	15	13	9	14	16	16	12	12	14		PH-1 vs. ∆Fg05155	1.73965e-21
	14	2	5	14	14	12	13	17	17	13	13	12		PH-1 vs. ∆Fg05183	0.0636183
	16	2	5	16	15	11	15	16	15	14	14	15		PH-1 vs. ∆Fg25593	0.0832685
	15	2	8	15	13	12	14	15	15	15	16	12		PH-1 vs. ∆Fg16263	1
	14	1	9	13	14	10	16	13	14	16	12	14		PH-1 vs. ∆Fg25569	0.0636183
	16	4	4	14	17	10	13	15	16	15	14	13		PH-1 vs. ∆Fg21583	5.73376e-05
	16	2	5	14	18	10	13	14	17	16	13	12		PH-1 vs. ∆Fg16427	5.73376e-05
	15	3	4	16	16	11	16	15	13	15	14	14		∆BCG1 vs. ∆Fg08481	1.41617e-19
	15	2	6	17	15	12	14	15	15	14	15	15		∆BCG1 vs. ∆Fg21879	1.96319e-86
	16	4	6	15	14	10	13	14	17	15	16	14		∆BCG1 vs. ∆Fg13311	5.91628e-82
	16	2	8	16	15	12	12	13	15	15	14	16		∆BCG1 vs. ∆Fg05155	2.2886e-56
	15	3	4	14	13	11	15	12	14	13	13	13		∆BCG1 vs. ∆Fg05183	2.6589e-81
	14	1	5	12	14	10	15	12	12	14	12	14		∆BCG1 vs. ∆Fg25593	1.25306e-81
	14	2	6	15	13	11	13	13	15	14	14	12		∆BCG1 vs. ∆Fg16263	4.05293e-86
	16	2	7	15	13	10	12	15	16	13	11	11		∆BCG1 vs. ∆Fg25569	2.6589e-81
	15	2	7	17	15	9	16	16	15	14	13	12		∆BCG1 vs. ∆Fg21583	2.79254e-75
														∆BCG1 vs. ∆Fg16427	2.79254e-75

[truncated: 11 more sheets: Supplementary Fig.7, Supplementary Fig.8, Supplementary Fig.9, Supplementary Fig.10, Supplementary Fig.11, Supplementary Fig.12, Supplementary Fig.14, Supplementary Fig.15, Supplementary Fig.17, Supplementary Fig.18, Supplementary Fig.19]
